# Supplementary material for: Impact of an educational intervention on water, sanitation and hygiene knowledge, attitudes, and practices in early childhood development centres in low-socio-economic areas in the Nelson Mandela Bay, South Africa
Source: PLoS One. 2024 May 29;19(5):e0303077. doi: 10.1371/journal.pone.0303077 (PMC11135736; doi:10.1371/journal.pone.0303077)
Supplement: S1 Data — (XLSX) [file pone.0303077.s001.xlsx]

## Sheet: pre
ECD no.	Pre_Post	Number of caregivers	Number of children	< 6 months	Between 6-12 months	Between 1-2 years old	Between 2-3 years old	Between 3-4 years old	Between 4-5 years ikd	Between 5-6 years old	> 6 years	Other	Major daily childcare practices	Breastfeeding/Feeding the children	Cleaning: bathing/washing hands and face/brushing teeth/washing clothes	Giving medication during illness	Tutoring	Playing, walking, running and going outside with child	Other	What is the total area (m^2) of the centre?	What is the type of facility (structure) of your centre?	Other	What is the structure of the centre made of?	Other	Centre Facilities	Does the facility have electricity?	Select the main source of drinking water for the centre.	Other	Piped water into the centre	Watertank	Public tap or standpipe	Tubewell or borehole	Protected dugwell	Water stored in containers	Protected spring	Unprotected spring	Rainwater collection	Bottled water	Cart with small tank/drum	Tanker-truck	Surface water (river, dam, lake, pond, stream, canal, irrigation channels)	No water available in or near school	The main source of water (Q6)	Any additional water sources (Q7)		Other	Flush toilet	Ventilated Improved Pit latrine (VIP)	Pit latrine with slab
2	1	2	14			1			1					1	1		1	1	Singing. puzzles, play dough, colouring	not sure	3		1			1	2				1												5		6	na	1	2	2
4	1	1	14		1	1	1	1	1	1			1	1	1	1	1	1		34 square meter	4		4			1	3							1									5	5	4		2	3	3
5	1	2	26		1	1	1	1	1				1	1	1		1	1		a class 6 by 8 meters ( have 2 classes)	3		2			1	3			1	1												5	5	4		1	2	2
9	1	2	17	1	1	1	1	1	1				1	1	1		1	1		not sure	3		3			1	3				1									1			5	5	3		1	2	2
10	1	2	17				1	1	1											unknown	1		1			1	3				1												5	1	4		1	3	3
11	1	4	20	1	1	1	1	1	1					1	1		1	1		unknown	2		1			1	3				1												3		2		1	2
12	1	2	80		1				1					1	1	1		1		NA	2		1			1	1		1														5	5	5		1	1	2
13	1	3	20	1	1	1	1	1	1						1	1	1	1		unknown	2		1			1	3				1												3	1	2		1	2	2
15	1	3	84			1	1	1	1	1				1	1			1	medication only when the parent asks	NA	2		1			1	12												1				4	5	4		1	2	2
18	1	3	25			1	1	1						1	1	1		1	give the medication only when necessary	N/A	2		1			1	1		1					1									2	4
19	1	4	35		1				1					1			1	1		not applicable	6	flat, rdp house and a container	4			1	2			1	1												3	3	6	tank	1	2	1
20	1	2	16			1			1				1	1	1		1	1		NO	4		4			2	10							1				1					4		5		2		1
21	1	5	50							1			1	1	1		1	1		NO IDEA	2		1			1	2				1												3		3		2	2	2
25	1	2	24						1				1	1	1		1			5X3M, 4M	1		4			1	1		1														3		4		1	2	2
26	1	10	90				1		1				1	1	1		1	1		NO IDEA	6	WENDY HOUSE	4			1	1		1														4		3		1	2	2
27	1	9	30		1	1	1	1	1	1			1	1	1		1	1		2000m^2	6	Hall	1			1	3				1												5	5	6	Children wash their hands in a bowl with water and they also have a sanitizer stand, and a water spray	1	2	2
28	1	3	16	1	1	1	1	1	1					1	1			1		N/A	3		1			1	1		1														4	4	5		1	2	2
30	1	22	40				1			1			1	1	1	1	1	1		860MSQUARE	1		4			1	1			1													3		3		1	2	2
31	1	4	58		1	1	1	1	1				1	1	1	1	1	1		Quite big	2		1			1	1		1		1			1									5	5	4		1	1	3
32	1	6	72	1	1	1	1	1	1	1	1		1	1	1			1	Give medication only when prescribed by the parent	Not sure	2		1			1	1		1														5	5	4		1	2	2
33	1	3	24						1	1			1	1	1	1	1	1		Very big	2		4			1	1		1			1											5		5		2	2	2
35	1	6	80	1	1	1	1	1	1				1	1	1		1	1	We teach writing	A medium size	3		1			1	1		1	1													5	5	4		1	2	2
40	1	4	40			1	1	1	1				1	1	1	1	1	1		not sure	2		1			1	3																5		6	big water bottle	1	2	2
41	1	1	10				1	1	1	1			1	1	1		1	1		not sure	3		1			1	3											1					3	5	4		1	2	2
43	1	2	40				1	1	1	1	1						1	1	painting .writting colouring in, cards	not sure	4		3			1	2			1	1												5	5	6	Sink	1	2	2
45	1	4	28		1	1	1	1	1					1	1		1	1		I think 32m	4		2			2	3			1	1												5	5	4		1	3	1
47	1	3	65	1	1	1	1	1	1				1	1	1		1	1		not sure but 3,6m	2		1			1	2				1							1					5	5	4		1	2	2
49	1	3	33	1	1	1	1	1	1	1				1				1		NA	5		2			1	1		1														5	5	6	aLWAYS HAVE WATER	1	3	3
50	1	3	10			1	1		1					1	1	1	1	1		not sure	4		3			2	2			1													5		1		1	2	2
51	1	3	32				1		1				1	1	1	1	1	1		Suitable for 32 children	3		1			1	3			1	1												5	5	4		1	2	2
52	1	5	27				1	1	1					1			1	1		4 rooms	6	Shack	5	Wood and temporary corrugated iron		1	3			1	1												5	5	6	Water bucket with a tap and a basin	1	2	2
53	1	4	76		1	1	1	1	1	1			1	1	1		1	1		3 rooms (40.5 m^2)	6	Shack	2			1	3				1												5	1	4		2	2	2
56	1	5	6	1	1	1	1	1	1				1	1	1	1	1	1		not sure	2		1				7			1	1												5	5	6	Sink	1	1	1
57	1	4	24		1	1	1	1	1	1			1	1	1		1	1	art, movement sing and dancing		2		1			1	3			1	1												5	5	6	basins	1	2	2
58	1	14	85			1		1					1	1			1	1	art, music, sport	not sure	2		1			1	3			1													4	5	6	never had a problem	1	2	2
59	1	4	38		1	1	1	1	1				1	1	1		1	1		6 rooms	2		1			1	3				1												5	5	1		1	2	2
63	1	4	36			1	1	1	1					1	1		1	1		4 rooms	6	Church	1			1	3			1	1												5	5	4		1	2	2
64	1	2	30		1	1	1	1	1				1	1	1	1	1	1		not sure	2		1			1	3																5		4		1	2	2
65	1	8	36			1	1	1					1	1	1			1		N/A	3		1			1	1							1									5	5	4		1
66	1	4	35		1	1	1	1	1	1			1	1	1		1	1		2 rooms	6	Church	2			1	2			1	1												5	5	6	Bottles with a tap	2	2	1
67	1	5	36	1	1	1	1	1	1	1	1		1	1	1		1	1	Outdoor activities, teaching the Grade R gardening and saving water.	About 150 square metres	2		5	Pallet (wooden flat-bladed instrument) and zinc roofing		1	2			1	1												5		6	Not applicable	1	2	2
68	1	3	23		1	1	1	1	1				1	1	1	1	1	1		3 rooms	2		1			1	3				1												3	3	1		1	2	2
69	1	4	60	1	1	1	1	1	1	1			1	1	1			1		N/A	2		4			1	1		1					1									3		3		2	2	2
72	1	2	22	1	1	1	1	1	1				1	1	1	1	1	1		N/A	1		1			1	1		1														3	1	4		1
73	1	3	19		1	1	1	1	1				1	1	1		1	1		N/A	2		1			1	1		1	1													2	4	1		1	2	2
74	1	4	100					1	1	1			1	1	1	1	1	1		Not sure	6	A school with classes	1			1	3			1													5	5	6		1	2	2
75	1	2	10				1	1	1				1	1	1	1	1	1		5.5 m wide and 5 m long	3		1			1	1		1														5	5	6	Water tank storage can be used for handwashing	1	2	2
76	1	22	168	1	1	1	1	1	1	1			1	1	1	1	1	1		1800 square metres	6	Four houses	1			1	1		1	1	1						1						2	4	2		1	2	2
77	1	3	60			1	1	1	1	1			1	1	1	1	1	1		200 Square meters	2		1			1	3		1		1			1									3		4		1	2	2
78	1	10	50	1		1	1	1	1	1			1	1	1		1	1		About 270 to 280 square metres	2		1			1	1		1	1													5	5	1		1	2	2
81	1	1	12						1	1			1	1	1	1	1	1	Standard operating procedures for early childhood centres	50 Square meters	3		5	Wendy house		1	1		1					1			1						4	5	4		1	2	2
85	1	3	15			1	1	1	1				1	1	1		1	1		Not sure	6	Made of wood inside and covered with a zinc outside	5	Made of wood inside and covered with a zinc outside		1	3		1					1									5		4		2	1	2
86	1	2	28		1	1	1	1	1	1	1		1	1	1		1	1	Creative Arts	50 Square meters/RDP extended house	6	RDP	1			2	1		1					1			1		1				4	3	5		1	2	2
87	1	3	23		1	1	1	1	1				1	1		1	1	1	Singing poems	50 Square meters/Shack	6	Shack	5	Zinc roofs		2	3				1												5		1		1	2	2
2	2	3	17
4	2	2	14
5	2	3	25
9	2	3	23
10	2	3	17
11	2	4	24
12	2	6	52
13	2	0786279619
15	2	4	74
18	2	5	25
19	2	5	30
20	2	4	20
21	2	4	45
25	2	3	25
26	2	10	90
27	2	13	34
28	2	3	18
30	2	17	140
31	2	3	62
32	2	3	67
33	2	4	63
35	2	4	100
40	2	4	35
41	2	2	16
43	2	1	20
45	2	4	32
47	2	4	70
49	2	3	49
50	2	3	46
51	2	2	32
52	2	4	27
53	2	4	75
56	2	6	9
57	2	4	31
58	2	14	90
59	2	3	40
63	2	9	65
64	2	3	30
65	2
66	2	5	42
67	2	2	20
68	2	3	29
69	2	4	60
72	2	3	21
73	2	3	20
74	2	4	100
75	2	3	6
76	2	24	172
77	2	4	78
78	2	9	50
81	2	NIL	6
85	2	3	20
86	2	3	35
87	2	1	22
[truncated: 149 more columns]

## Sheet: Sheet4
PRE	POST
Response ID	Response ID
Matched	Matched
ECD no.	ECD no.
Name of ECD Centre	Name of ECD Centre
Address of ECD Centre	Address of ECD Centre
Contact number of ECD Centre	Contact number of ECD Centre
Email Address of ECD Centre	Email Address of ECD Centre
Number of caregivers	Number of caregivers
Number of children	Number of children
< 6 months	Intervention Follow-Up
Between 6-12 months	WASH education booklet
Between 1-2 years old	Heating bucket
Between 2-3 years old	Hand washing items
Between 3-4 years old	Did not receive anything
Between 4-5 years ikd	Not sure
Between 5-6 years old
> 6 years	Where no running water is available, which type of low cost hand washing points do you use?
Other	Other
Major daily childcare practices	Attitude Towards WASH
Breastfeeding/Feeding the children	Children do not keep their hands clean after washing so there is no point
Cleaning: bathing/washing hands and face/brushing teeth/washing clothes	Caregivers should lead by example by keeping good hygiene
Giving medication during illness	Hand washing is important
Tutoring	Hand washing is hard
Playing, walking, running and going outside with child	I enjoy washing hands
Other	Washing hands every time further wastes the water that the Bay wants us to save
What is the total area (m^2) of the centre?	It takes time to wash hands
What is the type of facility (structure) of your centre?	I wash my hands to protect my own health
Other	I wash my hands to protect the children’s health
What is the structure of the centre made of?	Caregivers should be taught how to wash hands
Other	I wash hands to clear my conscience
Centre Facilities	It is the government’s responsibility to ensure the practices of safe hygiene and sanitation
Does the facility have electricity?	It is the parents’ responsibility to ensure the practices of safe hygiene and sanitation
Select the main source of drinking water for the centre.	Knowledge of WASH
Other	Can unsafe water cause diarrheal diseases?
Piped water into the centre	Can water get contaminated?
Watertank	Was a clean water source used for hand washing?
Public tap or standpipe	Boiling water before consumption helps to remove disease causing microorganisms
Tubewell or borehole	Water containers must always be clean
Protected dugwell	Waste can be breeding sites for flies and rodents
Water stored in containers	Washing hands with water alone is enough to sanitize hands
Protected spring	Washing hands is more important after eating than before eating food
Unprotected spring	Hand hygiene and diarrheal diseases are unrelated
Rainwater collection	Washing hands with water and soap is more effective than using disinfectant
Bottled water	The most crucial time to wash hands is before and after preparing meals
Cart with small tank/drum	The most crucial time to wash hands is after using the toilet/bathroom
Tanker-truck	The most crucial time to wash hands is before eating
Surface water (river, dam, lake, pond, stream, canal, irrigation channels)	The most crucial time to wash hands is after eating
No water available in or near school	The most crucial time to wash hands is after changing children’s nappies
The main source of water (Q6)	WASH Practices
Any additional water sources (Q7)	How often are the following areas cleaned?
	Toilets
Other	Potties
Flush toilet	Playrooms
Ventilated Improved Pit latrine (VIP)	Classrooms
Pit latrine with slab	Food preparation area
Pit latrine without slab/Open pit	What products are used to clean the following areas?
Composting toilet	Toilets
Bucket	Potties
Hanging toilet	Playrooms
No facility (bush, field)	Classrooms
Plastic potties	Food preparation area
Are toilet facilities properly lit?	Do you have a clearly demarcated and equipped nappy changing area?
Are toilet facilities properly ventilated?	Does the equipment used in this area have an easy to clean surface e.g. water-proof mattress?
Is where the potties are kept for use properly ventilated?	Is the nappy changing area located in a separate room other than the food preparation area?
Is there a public refuse pile within 50m from your centre?	Does each child have a face cloth which must be individually marked for that child’s use?
	Do you have a sick bay?
	What do you use to wash your hands:
	After using the toilet
	Before handling food
	After sweeping of cleaning
Children do not keep their hands clean after washing so there is no point	After throwing out the garbage
Caregivers should lead by example by keeping good hygiene	After using the toilet
Hand washing is important	Before preparing food
Hand washing is hard	Before eating
I enjoy washing hands	Before distributing food
Washing hands every time further wastes the water that the Bay wants us to save	Before feeding a child
It takes time to wash hands	After helping a child who used the toilet
I wash my hands to protect my own health	After emptying a child’s potty
I wash my hands to protect the children’s health	What do the children use to wash their hands:
Caregivers should be taught how to wash hands	Before meals
I wash hands to clear my conscience	After meals
It is the government’s responsibility to ensure the practices of safe hygiene and sanitation	Before a nap
It is the parents’ responsibility to ensure the practices of safe hygiene and sanitation	After using the toilet
	At prayer times
Can unsafe water cause diarrheal diseases?	After playtime
Can water get contaminated?	COVID-19 Do children keep a minimum of 1.5m between them at all times?
Was a clean water source used for hand washing?
Boiling water before consumption helps to remove disease causing microorganisms
Water containers must always be clean	COVID-19 Have all staff been provided with masks?
Waste can be breeding sites for flies and rodents
Washing hands with water alone is enough to sanitize hands
Washing hands is more important after eating than before eating food	COVID-19 Do all staff members wear their masks throughout the day?
Hand hygiene and diarrheal diseases are unrelated
Washing hands with water and soap is more effective than using disinfectant
The most crucial time to wash hands is before and after preparing meals	COVID-19 Do all children (above 24 months) wear their masks throughout the day?
The most crucial time to wash hands is after using the toilet/bathroom
The most crucial time to wash hands is before eating
The most crucial time to wash hands is after eating	COVID-19 Do all children sanitize their hands upon entering the centre?
The most crucial time to wash hands is after changing children’s nappies
WASH Practices
Can unsafe water cause diarrheal diseases?	COVID-19 Are staff members screened for symptoms on arrival?
Can water get contaminated?
Was a clean water source used for hand washing?
Boiling water before consumption helps to remove disease causing microorganisms	COVID-19 Are children screened for symptoms on arrival?
Water containers must always be clean
Waste can be breeding sites for flies and rodents
Washing hands with water alone is enough to sanitize hands	COVID-19 Is the temperature of the children taken daily?
Washing hands is more important after eating than before eating food
Hand hygiene and diarrheal diseases are unrelated
Washing hands with water and soap is more effective than using disinfectant	COVID-19 Is the temperature of the staff taken daily?
The most crucial time to wash hands is before and after preparing meals
The most crucial time to wash hands is after using the toilet/bathroom
The most crucial time to wash hands is before eating	COVID-19 Is there a space for isolating children with symptoms?
The most crucial time to wash hands is after eating
The most crucial time to wash hands is after changing children’s nappies
	COVID-19 Is there a space for isolating staff with symptoms?
Knowledge score
Toilets
Potties	How many towels are there in the centre for drying of hands?
Playrooms	Which of the following do children use for drinking water?
Classrooms	Other
Food preparation area	How regularly are the following sanitized?
Toilets	Entire premises
Potties	Teaching and learning materials
Playrooms	Utensils
Classrooms	Toys
Food preparation area	Tables and chairs
Do you have a clearly demarcated and equipped nappy changing area?	Do you have any comments/suggestions that you think are relevant?
Does the equipment used in this area have an easy to clean surface e.g. water-proof mattress?	Were the educational materials shared with all the practitioners at the centre?
Is the nappy changing area located in a separate room other than the food preparation area?	Have you been able to go through the education booklet provided to the centre?
Does each child have a face cloth which must be individually marked for that child’s use?	If no, please provide a reason:
Do you have a sick bay?	If yes, did you understand the material?
Mosquitoes	Heating buckets
Rats	Hand washing items
Mice	If no, please provide a reason.
Cockroaches	Please rate the educational intervention in terms of the following aspects:
Flies	The intervention education being informative
Ants	The extent of the knowledge you acquired about the importance of WASH practices
None	The overall educational value of the intervention
After using the toilet	The overall practical value of the intervention
Before handling food	The intervention education being effective in improving your personal adherence to the WASH practices
After sweeping of cleaning	Would you like to receive additional training successfully implement and sustain the knowledge you acquired about WASH?
After throwing out the garbage	Have there been any changes in your centre since receiving the intervention materials?
After using the toilet
Before preparing food
Before eating
Before distributing food
Before feeding a child
After helping a child who used the toilet
After emptying a child’s potty
Before meals
After meals
Before a nap
After using the toilet
At prayer times
After playtime
COVID-19 Do children keep a minimum of 1.5m between them at all times?
COVID-19 Have all staff been provided with masks?
COVID-19 Do all staff members wear their masks throughout the day?
COVID-19 Do all children (above 24 months) wear their masks throughout the day?
COVID-19 Do all children sanitize their hands upon entering the centre?
COVID-19 Are staff members screened for symptoms on arrival?
COVID-19 Are children screened for symptoms on arrival?
COVID-19 Is the temperature of the children taken daily?
COVID-19 Is the temperature of the staff taken daily?
COVID-19 Is there a space for isolating children with symptoms?
COVID-19 Is there a space for isolating staff with symptoms?
How many towels are there in the centre for drying of hands?
Which of the following do children use for drinking water?
Other
Entire premises
Teaching and learning materials
Utensils
Toys
Tables and chairs
Registered Early Childhood Development Centre
COVID19 Orientation - Staff
COVID19 Orientation - Parents
COVID19 Orientation - Children

## Sheet: Sheet2
Matched	ECD no.	Matched	ECD no.
1	2	1	2	0
1	4	1	4	0
1	5	1	5	0
1	9	1	9	0
1	10	1	10	0
1	11	1	11	0
1	12	1	12	0
1	13	1	13	0
1	15	1	15	0
1	18	1	18	0
1	19	1	19	0
1	20	1	20	0
1	21	1	21	0
1	25	1	25	0
1	26	1	26	0
1	27	1	27	0
1	28	1	28	0
1	30	1	30	0
1	31	1	31	0
1	32	1	32	0
1	33	1	33	0
1	35	1	35	0
1	40	1	40	0
1	41	1	41	0
1	43	1	43	0
1	45	1	45	0
1	47	1	47	0
1	49	1	49	0
1	50	1	50	0
1	51	1	51	0
1	52	1	52	0
1	53	1	53	0
1	56	1	56	0
1	57	1	57	0
1	58	1	58	0
1	59	1	59	0
1	63	1	63	0
1	64	1	64	0
1	65	1	65	0
1	66	1	66	0
1	67	1	67	0
1	68	1	68	0
1	69	1	69	0
1	72	1	72	0
1	73	1	73	0
1	74	1	74	0
1	75	1	75	0
1	76	1	76	0
1	77	1	77	0
1	78	1	78	0
1	81	1	81	0
1	85	1	85	0
1	86	1	86	0
1	87	1	87	0

## Sheet: post
Response ID	Matched	ECD no.	Number of caregivers	Number of children		Attitude Towards WASH	Children do not keep their hands clean after washing so there is no point	Caregivers should lead by example by keeping good hygiene	Hand washing is important	Hand washing is hard	I enjoy washing hands	Washing hands every time further wastes the water that the Bay wants us to save	It takes time to wash hands	I wash my hands to protect my own health	I wash my hands to protect the children’s health	Caregivers should be taught how to wash hands	I wash hands to clear my conscience	It is the government’s responsibility to ensure the practices of safe hygiene and sanitation	It is the parents’ responsibility to ensure the practices of safe hygiene and sanitation	Knowledge of WASH	Can unsafe water cause diarrheal diseases?	Can water get contaminated?	Was a clean water source used for hand washing?	Boiling water before consumption helps to remove disease causing microorganisms	Water containers must always be clean	Waste can be breeding sites for flies and rodents	Washing hands with water alone is enough to sanitize hands	Washing hands is more important after eating than before eating food	Hand hygiene and diarrheal diseases are unrelated	Washing hands with water and soap is more effective than using disinfectant	The most crucial time to wash hands is before and after preparing meals	The most crucial time to wash hands is after using the toilet/bathroom	The most crucial time to wash hands is before eating	The most crucial time to wash hands is after eating	The most crucial time to wash hands is after changing children’s nappies	WASH Practices	How often are the following areas cleaned?	Toilets	Potties	Playrooms	Classrooms	Food preparation area	What products are used to clean the following areas?	Toilets	Potties	Playrooms	Classrooms	Food preparation area	Do you have a clearly demarcated and equipped nappy changing area?
130529615	1	2	3	17			1	5	5	2	5	1	5	5	4	4	4	4	4		1	1	1	1	1	1	2	2	2	1	2	1	1	1	1
129838797	1	4	2	14			1	5	5	4	5	2	2	5	5	5	4	4	5		1	1	1	1	1	1	2	2	2	1	1	1	1	1	1			1	7	2	2	2		3	6	5	5	2	1
129413551	1	5	3	25			4	5	5	2	4	4	2	5	5	4	5	4	2		1	1	1	1	1	1	2	1	1	1	1	1	1	1	1			1	1	3	3	1		1	1	5	5	5	1
129428534	1	9	3	23			2	5	5	2	5	2	2	5	5	4	2	2			3	1	1	1	1	2	1	2	1	1	1	1	1	1	1			2	2	2	2	2		3	3	3	3	3	2
129524946	1	10	3	17			2	4	4	2	4	2	4	4	4	4	4	4	4		2	2	1	2	1	1	1	2	2	1	1	1	1	1	1			2	1	2	2	1		3	3	3	3	3	1
129952104	1	11	4	24			2	4	4	2	4	4	4	4	4	4	2	4	4		1	1	1	1	1	2	2	1	2	1	1	1	1	1	1			3	1	2	2	1		3	3	5	5	1	1
129841612	1	12	6	52			1	4	5	1	5	1	1	5	5	5	4	2	5		1	1	1	1	1	1	2	2	2	1	1	1	1	1	1			2	1	2	2	2		3	3	5	5	2	1
129422329	1	13	0786279619				2	4	4	2	4	2	2	5	5	4	2	2	2		1	1	2	1	1	1	1	1	1	1	1	1	1	1	1			2	2	2	2	1		1	1	2	2	2	1
130511609	1	15	4	74			1	4	5	1	5	1	3	5	5	5	4	5	5		1	1	1	1	1	1	2	2	2	1	1	1	1	1	1			1	1	2	2	2		3	3	5	5	1	1
129966446	1	18	5	25
130625879	1	19	5	30			2	4	5	2	4	2	2	5	5	5	5	5	4		2	1	1	1	1	2	2	2	2	1	1	1	1	1	1			2	2	2	2	2		5	5	5	5	5	1
131391092	1	20	4	20			2	5	5	2	4	1	2	5	5	4	4	4	4		1	1	1	1	1	1	2	2	2	1	1	1	1	1	1			2	2	2	2	2		3	3	3	3	3	1
131170776	1	21	4	45			1	4	5	5	5	2	1	5	5	5	5	5	5		1	1	1	1	1	1	2	2	2	1	1	1	1	1	1			1	1	5	5	2		3	1	5	5	3	1
129948346	1	25	3	25			1	4	5	4	4	4	1	5	5	5	5	1	5		1	1	1	1	1	1	2	2	2	1	1	1	1	1	1			2	1	2	2	2		3	3	3	3	1	1
129533770	1	26	10	90			2	4	4	2	4	2	2	4	4	4	2	2	4		1	1	1	1	1	1	2	2	2	1	1	1	1	1	1			2	1	2	2	2		3	3	1	5	3	1
129732712	1	27	13	34			1	5	5	3	5	2	2	5	5	5	5	4	5		2	1	1	1	1	1	2	2	2	1	1	1	1	1	1			2	1	2	2	2		3	5	5	5	1	1
129959134	1	28	3	18			1	5	5	1	5	2	2	4	4	4	4	4	4		1	1	1	1	1	1	2	2	2	1	1	1	1	1	1			1	1		2	1		3	3			1	1
129526608	1	30	17	140			2	5	5	2	4	2	4	4	4	4	2	2	4		1	1	1	1	1	1	2	2	2	3	1	1	1	1	1			2	7	2	2	1		3	6	5	5	5	1
131634565	1	31	3	62			2	4	4	5	4	2	2	4	4	4	4	2	4		1	1	1	1	1	3	2	2	2	1	1	1	1	1	1			1	1	2	2	2		3	3	2	2	2	1
131617256	1	32	3	67			4	4	4	2	4	4	2	4	4	4	4	4	4		1	1	1	1	1	1	1	2	3	3	1	1	1	1	1			1	1	2	2	1		1	1	3	3	3	1
130604225	1	33	4	63			1	4	5	2	5	1	4	4	4	4	4	4	4		1	1	1	1	1	1	2	2	2	1	1	1	1	1	1			1	1	2	2	1		3	3	3	3	1	1
131169147	1	35	4	100			2	4	4	1	4	2	4	4	4	4	4	4	4
131606295	1	40	4	35			2	4	4	2	3	3	2	4	4	4	4	4	4		1	1	1	1	1	1	2	2	1	2	1	1	1	1	1			1	1	3	3	3		3	3	3	3	3	1
131636809	1	41	2	16			1	4	5	2	4	2	2	4	4	4	4	2	4		1	1	1	1	1	3	2	2	2	1	1	1	1	1	1			2	7	2	2	2		3	3	3	3	3	4
129955967	1	43	1	20			4	5	5	1	5	2	4	5	5	5	5	5	5		1	1	1	1	1	1	2	2	2	1	1	1	1	1	1			2	7	2	2	2		3	6	5	5	3	4
130614716	1	45	4	32			4	4	5	1	5	2	2	5	5	4	2	1	5		1	1	1	1	1	1	1	2	2	1	1	1	1	1	1			2	2	3	2	2		3	3	3	3	1	1
129845176	1	47	4	70			2	4	4	2	4	3	2	4	4	4	4	4	4		1	2	1	1	1	1	2	2	3	1	1	1	1	1	1			2	2	2	2	2		1	2	5	5	2	1
130424092	1	49	3	49			4	4	4	2	4	2	2	4	4	4	4	2	4		1	1	1	1	1	1	2	2	1	1	1	1	1	1	1			2	1	2	5	2		3	2	2	2	1	1
129739050	1	50	3	46			2	4	4	2	4	4	2	4	4	4	4	4	4		1	3	1	1	1	1	2	2	1	1	1	1	1	1	1			3	1	2	2	2		1	1	1	1	2	1
129730613	1	51	2	32			2	4	5	2	4	2	2	4	4	4	2	2	2		2	2	1	1	1	1	2	2	2	1	1	1	1	1	1			1	1	2	2	1		1	5	1	1	5	1
130419965	1	52	4	27			2	4	5	2	4	2	2	4	4	4	3	2	4		1	1	1	1	1	1	2	1	2	1	1	1	1	1	1			1	1	1	2	2		5	5	5	5	5	2
131175896	1	53	4	75			2	5	5	2	5	2	1	5	5	5	2	4	5		1	1	1	1	1	1	2	2	2	1	1	1	1	1	1			1	1	2	2	2		3	3	3	3	1	1
129737588	1	56	6	9			1	5	5	2	4	2	2	4	5	5	2	2	2		1	1	1	1	1	1	2	2	2	3	1	1	1	1	1			2	7	3	3	1		5	6	5	5	5	1
129423949	1	57	4	31			2	5	5	2	2	2	4	5	4	4	2	2	3		1	1	1	1	1	1	2	2	1	1	1	1	1	1	1			1	1	2	2	2		1	1	1	1	1	1
129417174	1	58	14	90			1	5	5	3	3	2	4	4	4	5	4	3	3		1	1	1	1	1	1	2	2	1	3	1	1	1	1	1			3	7	2	2	2		1	1	5	5	5	1
129529798	1	59	3	40			4	4	4	2	4	2	2	4	4	4	4	4	4		3	3	1	1	1	2	2	2	3	1	1	1	2	2	1			1	1	1	1	1		2	2	3	3	3	1
129530911	1	63	9	65			2	4	4	2	4	2	4	4	4	4	2	3	3		1	1	1	1	1	1	2	2	2	1	1	1	1	2	1			2	2	3	3	2		3	3	3	3	3	4
130693628	1	64	3	30			2	4	5	2	5	3	2	5	5	3	2	2	5		1	1	1	1	1	1	2	2	2	1	1	1	1	1	1			1	1	2	2	3		3	3	5	5	5	2
131612721	1	65					1	5	5	1	5	2	4	5	5	5	5	5	5		1	1	1	1	1	1	2	2	1	2	1	1	1	1	1			1	1	2	2	2		3	3	3	3	3	1
129835100	1	66	5	42			1	4	4	2	4	2	2	4	5	5	2	2	4		1	1	1	1	1	1	2	2	2	1	1	1	1	1	1			1	1	2	2	1		3	3	3	3	2	1
131635526	1	67	2	20			2	4	4	2	4	2	2	4	4	4	4	2	4		1	2	1	1	1	1	2	1	2	1	1	1	1	1	1			2	2	2	2	2		1	3	1	1	2	1
129952229	1	68	3	29			2	4	4	4	4	2	1	5	5	5	2	1	5		1	1	1	1	1	1	1	2	2	1	1	1	1	1	1			1	1	2	2	2		3	3	3	3	1	1
129542158	1	69	4	60			2	4	4	2	4	4	2	4	4	4	4	4	4		1	1	1	1	1	1	2	2	2	2	1	1	1	1	1			2	2	2	2	2		3	3	3	3	2	1
131278743	1	72	3	21			1	5	4	1	5	1	1	5	5	5	4	1	4		1	1	1	1	1	1	2	2	2	1	1	1	1	1	1			1	1	2	2	2		3	3	3	3	1	1
131283934	1	73	3	20			2	5	5	5	5	1	1	5	5	5	4	4	5		1	1	1	1	1	1	2	2	2	1	1	1	1	1	1			1	1	1	1	2		3	3	3	3	3	1
131605709	1	74	4	100			2	4	4	2	3	3	2	4	4	4	4	3	4		1	1	1	1	1	1	2	2	3	2	1	1	1	1	1			1	1	2	2	1		3	3	3	3	3	4
129532830	1	75	3	6			2	4	4	2	4	5	2	5	5	5	5	5	4		1	1	1	1	1	1	2	2	2	1	1	1	1	2	1			2	7	3	3	2		1	6	2	6	2	1
129528237	1	76	24	172			1	4	4	2	4	2	4	4	4	4	3	2	4		1	1	1	1	1	1	2	2	2	1	1	1	1	1	1			2	1	2	2	1		1	3	2	3	2	1
129549607	1	77	4	78			2	4	5	2	4	2	4	4	4	4	4	4	4		1	1	1	1	1	1	2	2	2	1	1	1	1	1	1			2	7	2	2	2		3	6	3	3	3	1
129431451	1	78	9	50			1	5	5	1	5	1	1	5	5	5	4	4	4		1	1	1	1	3	1	2	2	3	1	1	1	1	1	1			2	7	2	2	2		3	6	3	3	1	1
131814530	1	81	NIL	6			2	5	5	1	5	1	5	5	5	5	5	4	1		1	1	1	1	1	1	2	2	2	3	1	1	1	1	1			2	2	2	2	2		1	1	3	3	3	1
129731889	1	85	3	20			2	4	4	2	4	2	2	4	4	4	4	2	4		1	1	1	1	1	1	2	2	1	1	1	1	1	1	1			2	1	2	2	2		2	2	2	2	3	2
130524988	1	86	3	35			2	4	4	4	4	2	2	4	4	4	2	4	4		1	1	1	1	1	1	2	2	2	1	1	1	1	2	1			2	1	2	2	1		3	3	3	5	1	1
129862413	1	87	1	22			2	4	4	2	4	2	2	4	4	4	4	2	4		2	3	1	1	1	1	3	2	2	1	1	1	1	1	1			2	2	2	2	2		5	1	5	6	5	2
[truncated: 67 more columns]
